# Supplementary material for: Mobility of mPing and its associated elements is regulated by both internal and terminal sequences
Source: Mob DNA. 2023 Feb 11;14:1. doi: 10.1186/s13100-023-00289-3 (PMC9921582; doi:10.1186/s13100-023-00289-3)
Supplement: Supplementary file 3 — Additional file 3. Yeast excision frequency data sets. [file 13100_2023_289_MOESM3_ESM.xlsx]

## Sheet: Figure 1
Element	mPing	Ping16A	mPong	Pong
Avg per million	459.721	2.71366	734.058	111.66
Standard Error	25.2779	0.525589	58.4956	9.36752
Replicates	6	6	6	6
Separate experiments	2	2	2	2
	512.775	4.8951	787.783	103.175
	494.69	3.26531	956.5	88.5827
	450.237	3.0303	703.937	105.058
	371.429	1.81818	789.73	113.946
	524.59	1.60643	602.727	155.44
	404.603	1.66667	563.673	103.759

## Sheet: Figure 2a
Element	mPing	mmPing 40-59	mmPing 60-79	mmPing 80-99	mmPing 100-119	mmPing 120-139	mmPing 140-159	mmPing 160-179	mmPing 180-199	mmPing 200-219	mmPing 220-239	mmPing 240-259	mmPing 260-279	mmPing 280-299	mmPing 300-319	mmPing 320-339	mmPing 340-359	mmPing 360-379	mmPing 380-399
Avg Normalized Frequency	100	131.524	141.189	118.042	124.477	90.2566	119.297	74.1601	71.7744	102.049	156.717	37.1366	126.972	155.121	207.194	133.84	84.2905	152.895	205.267
Standard Error	4.11178	8.40951	19.2759	13.9323	28.5448	8.0693	7.87831	9.83629	8.01812	12.9412	11.3617	4.04119	7.63703	8.89987	19.0183	9.73147	10.912	19.8338	26.1027
Replicates	24	5	6	6	6	6	6	6	6	6	6	6	6	6	6	6	6	6	6
Separate experiments	7	2	2	2	2	2	2	2	2	1	2	2	2	2	2	1	2	2	2
	112.874	131.7	118.09	157.447	89.5012	101.36	126.092	67.9488	52.2341	133.762	207.739	23.4153	137.157	148.742	190.845	131.946	124.037	190.383	271.766
	85.011	119.681	90.3739	86.9547	94.3731	88.8192	99.4451	55.9346	49.9716	148.871	153.074	37.1353	152.439	150.693	284.217	146.264	72.4486	150.257	199.447
	145.844	107.042	120.997	87.7605	256.405	116.542	126.785	73.5353	76.3122	69.9103	143.458	28.9843	117.633	169.359	233.022	122.786	97.0097	216.525	295.148
	100.768	152.869	182.526	102.467	78.0926	64.4336	148.257	121.39	65.5498	91.318	129.751	40.917	139.433	116.823	200.341	92.7213	49.3434	82.4431	140.61
	73.5353	146.327	120.023	109.98	149.942	70.7179	96.3441	68.323	99.8623	88.8125	140.344	51.532	108.851	176.955	186.932	153.398	66.4028	161.061	166.531
	81.9672		215.126	163.643	78.5477	99.6671	118.861	57.8288	86.7162	79.6227	165.939	40.8357	106.32	168.151	147.81	155.923	96.502	116.7	158.097
	105.047
	123.219
	92.199
	94.0505
	88.5392
	96.9459
	75.1108
	74.8715
	98.699
	129.777
	141.311
	80.2311
	91.7282
	106.699
	102.657
	90.6409
	87.7995
	120.476

## Sheet: Figure 2b
Element	mPong	mmPong 40-59	mmPong 60-79	mmPong 80-99	mmPong 100-119	mmPong 120-139	mmPong 140-159	mmPong 160-179	mmPong 180-199	mmPong 200-219	mmPong 220-239	mmPong 240-259	mmPong 260-279	mmPong 280-299	mmPong 300-319	mmPong 320-339	mmPong 340-359	mmPong 360-379	mmPong 380-399
Avg Normalized Frequency	100	176.071	100.068	130.597	171.749	119.237	96.4783	191.964	88.599	51.1985	82.7457	95.3296	148.289	168.001	119.146	119.939	44.4592	68.877	141.515
Standard Error	5.57508	9.29671	7.86509	10.2791	8.51305	5.69241	8.29912	11.586	4.96259	2.25856	5.99427	7.6366	27.4721	6.86986	4.93907	8.65627	4.11055	10.1652	12.382
Replicates	17	11	6	6	18	6	6	6	6	6	6	5	6	12	6	6	15	6	5
Separate experiments	4	3	2	2	4	1	2	3	2	2	1	2	2	3	2	1	4	2	2
	62.3198	200.416	117.727	143.576	158.443	133.239	108.423	186.318	88.3503	48.9754	76.8659	85.0279	131.063	189.107	104.815	107.817	33.044	46.179	111.337
	107.105	181.658	96.6112	156.736	129.266	96.6777	110.221	211.869	99.4922	57.53	98.8044	83.8326	111.722	153.434	137.459	126.057	34.7038	65.6868	176.42
	118.55	182.59	123.697	140.542	190.399	128.984	123.769	177.011	106.211	42.0629	89.1796	80.8161	88.0751	130.836	122.181	136.785	29.1859	63.6122	122.784
	96.32	152.547	104.69	95.5795	171.033	122.442	84.5769	165.645	84.5769	50.2432	90.6211	118.877	276.331	142.514	126.267	150.029	60.3987	77.6481	132.892
	115.705	154.308	73.7888	102.428	226.747	108.317	77.4512	194.729	76.683	55.8834	56.6771	108.095	162.351	146.132	108.125	103.759	28.6007	113.38	164.141
	84.6475	156.868	83.8907	144.72	136.984	125.764	74.4276	296.626	76.2807	52.496	84.3262		120.193	187.997	116.03	95.1891	52.1349	46.7558
	105.741	239.329			224.883			173.159						200.54			27.7835
	159.41	162.365			183.371			220.786						188.588			46.2513
	90.6849	191.655			154.607			138.204						197.65			23.5343
	90.3771	123.429			228.805			201.797						154.153			51.6446
	69.1394	191.613			131.726			177.664						157.54			47.1781
	109.214				152.973			159.758						167.522			67.3046
	80.4617				152.253												51.1079
	119.825				137.706												36.2014
	110.364				214.09												77.8147
	102.01				137.711
	78.1256				215.711
					144.768

## Sheet: Figure 3b
Element	mPing	mPing 5' 3' G1T	mPing 5' 3' G2T	mPing 5' 3' C3A	mPing 5' 3' C4A	mPing 5' 3' A5C	mPing 5' 3' G6T	mPing 5' 3' T7G	mPing 5' 3' C8A	mPing 5' 3' A9C	mPing 5' 3' C10A	mPing 5' 3' A11C	mPing 5' 3' A12C	mPing 5' 3' T13G	mPing 5' 3' G14T	mPing 5' 3' G15T
Avg per million	547.635	0.322458	0	11.4459	0	21.6302	312.743	8.30735	7.92579	222.351	1.60677	9.91323	228.856	199.142	15.7296	208.933
Standard Error	106.955	0.212956	0	7.24872	0	9.33033	113.839	1.94821	3.00542	70.0589	1.17295	4.67585	30.6477	14.0986	2.67251	47.8578
Replicates	6	6	6	6	6	5	6	6	6	6	6	6	5	6	6	6
Separate experiments	2	2	2	2	2	2	2	2	2	2	2	2	2	2	2	2
	305	0	0	35.7895	0	32.9032	271.006	12	19.1781	347.541	0	6.66667	234.783	186.047	11.5385	174.757
	511.039	1.20482	0	32.8859	0	46.7532	29.4118	13.0952	2.89855	350	0.581395	1.63934	316.456	176.331	7.51445	74.1117
	376.923	0	0	0	0	0	303.55	2.05128	4.25532	2.63158	0	22.6562	138.158	149.438	16.4634	144
	1027.03	0.729927	0	0	0	28.4946	570.37	12.5	15.0538	307.57	0.515464	1.65975	265.169	224.038	18.3099	386.335
	641.481	0	0	0	0	0	6.55022	5.09554	1.0929	325.571	1.13636	0.746269	189.714	242.5	13.9241	159.477
	424.339	0	0	0	0		695.567	5.10204	5.07614	0.793651	7.40741	26.1111		216.495	26.6272	314.917

## Sheet: Figure 4
Element	mPing	mPing 5' G1T	mPing 3' G1T	mPing 5' 3' G1T	mPing 5' G2T	mPing 3' G2T	mPing 5' 3' G2T	mPing 5' C3A	mPing 3' C3A	mPing 5' 3' C3A
Avg per million	422.911	38.6328	62.4166	0.0963391	72.1354	55.7492	0	288.695	169.568	35.7179
Standard Error	60.6331	7.99427	3.54924	0.0963391	4.28199	6.17674	0	20.8936	23.8657	3.55178
Replicates	6	6	6	6	6	6	6	6	6	6
Separate experiments	1	1	1	1	1	1	1	1	1	1
	715.447	34.7561	61.9632	0	68.8312	42.9379	0	228.736	106.25	28.0488
	395.541	26.0116	49.6894	0	68.0233	45.0495	0	287.952	250.633	40.3409
	393.011	22.561	76.0736	0	68.8889	48.1928	0	237.755	164.078	31.9728
	398.883	50.6849	62.2857	0	60.5634	60.7955	0	316.149	117.225	51.3699
	326.846	72.6496	66.0606	0.578035	91.3333	83.6735	0	294.675	151.316	31.3253
	307.738	25.1337	58.427	0	75.1724	53.8462	0	366.901	227.907	31.25

## Sheet: Figure 5
Element	mPing	mPong	mPing/mPong half	mPong/mPing half	mPing 90 mPong	mPong 90 mPing
Avg Normalized Frequency	100	128.684	275.82	40.8893	16.3778	258.613
Standard Error	5.03444	11.0789	8.44285	2.93884	0.858927	16.9999
Replicates	12	6	12	6	6	12
Separate experiments	3	2	3	2	2	3
	115.981	136.049	241.595	48.1173	16.5191	237.522
	77.412	177.216	277.084	36.0414	19.4881	342.784
	94.613	96.7928	283.12	50.3079	16.8236	204.641
	80.4037	126.934	332.486	36.7885	13.0533	229.602
	120.826	116.004	271.542	32.131	15.4434	366.472
	110.765	119.107	267.55	41.9498	16.939	256.95
	118.227		281.809			314.695
	81.8311		273.762			257.437
	124.424		259.215			266.357
	81.558		262.332			160.967
	97.2515		232.994			208.776
	96.7078		326.352			257.151

## Sheet: Figure 6
Element	mPing	mPing 3' 16G17G	mmPing 300-319	mmPing 380-399	mmPing 380-399 3' 16G17G	mPing 3' mPong 30	mmPing 300-319 3' mPong 30
Avg Normalized Frequency	100	271.759	189.415	238.139	503.818	238.231	171.336
Standard Error	11.888	36.1075	29.8309	16.3463	63.5925	30.74	18.8057
Replicates	6	6	6	6	6	6	6
Separate experiments	2	2	2	2	2	2	2
	100.405	208.512	107.163	191.709	355.769	246.058	104.796
	86.8497	267.292	130.195	193.964	365.762	178.066	119.763
	73.9864	181.033	147.663	245.688	411.842	159.397	198.814
	116.876	277.092	243.583	240.857	756.934	342.587	200.221
	148.795	435.237	212.594	295.878	568.128	311.651	198.583
	73.088	261.385	295.289	260.739	564.471	191.628	205.84

## Sheet: Supp. Figure 1
Element	Ping16A	Ping16G
Avg per million	0.280483	1.68468
Standard Error	0.206388	0.313273
Replicates	6	6
Separate experiments	2	2
	0	1.42857
	1.25	0.458716
	0	1.2931
	0	2.47934
	0.4329	2.29008
	0	2.15827
